# Supplementary material for: Three-dimensional intracardiac echocardiography for left atrial appendage sizing and percutaneous occlusion guidance
Source: Europace. 2024 Jan 16;26(1):euae010. doi: 10.1093/europace/euae010 (PMC10823354; doi:10.1093/europace/euae010)
Supplement: euae010_Supplementary_Data [file euae010_supplementary_data.zip]

Archive with 6 entries (6 files):
- Supplemental Fig.2.tiff
- Supplemental Fig.3.tiff
- Supplemental material clean.docx
- VIDEO1.mp4
- VIDEO2.mp4
- Supplemental Fig.1.png
